# Supplementary material for: A reconstruction of global hydroclimate and dynamical variables over the Common Era
Source: Sci Data. 2018 May 22;5:180086. doi: 10.1038/sdata.2018.86 (PMC5963340; doi:10.1038/sdata.2018.86)
Supplement: Supplementary file 1 [file sdata201886-isa1.zip]

Archive with 3 entries (3 files):
- i_Investigation.txt
- s_study_Steiger.txt
- a_assay_Steiger.txt
