# Supplementary material for: A reconstruction of global hydroclimate and dynamical variables over the Common Era
Source: Sci Data. 2018 May 22;5:180086. doi: 10.1038/sdata.2018.86 (PMC5963340; doi:10.1038/sdata.2018.86)
Supplement: Supplementary file 1 [file sdata201886-isa1.zip › i_Investigation.txt]

# Investigation File generated for Scientific Data with Investigation File Authoring Tool version 0.1.0 on 10/04/2018 - This metadata file is CC0
ONTOLOGY SOURCE REFERENCE
Term Source Name	IAO	OMIT	ENVO	PO	ERO	NCIT	OBI
Term Source File	http://data.bioontology.org/ontologies/IAO	http://data.bioontology.org/ontologies/OMIT	http://data.bioontology.org/ontologies/ENVO	http://data.bioontology.org/ontologies/PO	http://data.bioontology.org/ontologies/ERO	http://data.bioontology.org/ontologies/NCIT	http://data.bioontology.org/ontologies/OBI
Term Source Version	2015-02-23	OBO 4.0-12122013-2338		Version # 20	2013-08-02	17.06d	2014-08-18
Term Source Description	Information Artifact Ontology	Ontology for MicroRNA Target	Environment Ontology	Plant Ontology	Eagle-I Research Resource Ontology	National Cancer Institute Thesaurus	Ontology for Biomedical Investigations
INVESTIGATION
Investigation Identifier
Investigation Title
Investigation Description
Investigation Submission Date
Investigation Public Release Date
INVESTIGATION PUBLICATIONS
Investigation PubMed ID
Investigation Publication DOI
Investigation Publication Author List
Investigation Publication Title
Investigation Publication Status
Investigation Publication Status Term Accession Number
Investigation Publication Status Term Source REF
INVESTIGATION CONTACTS
Investigation Person Last Name
Investigation Person Mid Initials
Investigation Person First Name
Investigation Person Address
Investigation Person Phone
Investigation Person Fax
Investigation Person Email
Investigation Person Affiliation
Investigation Person Roles
Investigation Person Roles Term Accession Number
Investigation Person Roles Term Source REF
STUDY
Study Identifier	10.1038/sdata.2018.86
Study Title	A reconstruction of global hydroclimate and dynamical variables over the Common Era
Study Submission Date	15/02/2018
Study Public Release Date	22/05/2018
Study Description	http://www.nature.com/articles/sdata201886#abstract
Study File Name	s_study_Steiger.txt
Comment[Subject Keywords]	//;/;//;//;/
Comment[Manuscript Licence]	CC BY-4.0
Comment[Experimental Metadata Licence]	CC0
Comment[Supplementary Information File Name]	
Comment[Supplementary Information File Type]	x-zip-compressed
Comment[Supplementary Information File URL]	http://www.nature.com/articles/sdata201886#supplementary-information
Comment[Data Repository]	Zenodo;Zenodo
Comment[Data Record Accession]	doi:10.5281/zenodo.1189006;doi:10.5281/zenodo.1154913
Comment[Data Record URI]	https://doi.org/10.5281/zenodo.1189006;https://doi.org/10.5281/zenodo.1154913
STUDY DESIGN DESCRIPTORS
Study Design Type	data integration objective	source-based data transformation objective
Study Design Type Term Accession Number	ERO:0100092	ERO:0100039
Study Design Type Term Source REF	ERO	ERO
STUDY PUBLICATIONS
Study PubMed ID
Study Publication DOI
Study Publication Author List
Study Publication Title
Study Publication Status
Study Publication Status Term Accession Number
Study Publication Status Term Source REF
STUDY FACTORS
Study Factor Name	climate proxy
Study Factor Type	proxy sensor
Study Factor Type Term Accession Number	""
Study Factor Type Term Source REF	""
STUDY ASSAYS
Study Assay Measurement Type	hydroclimate
Study Assay Measurement Type Term Accession Number	""
Study Assay Measurement Type Term Source REF	""
Study Assay Technology Type	computational modeling technique
Study Assay Technology Type Term Accession Number	ERO:0001251
Study Assay Technology Type Term Source REF	ERO
Study Assay Technology Platform	""
Study Assay File Name	a_assay_Steiger.txt
STUDY PROTOCOLS
Study Protocol Name	Proxy data	Proxy system models	Data assimilation	Climate model data and reconstruction variables
Study Protocol Type	Data Source	data representational model	information processor function	data transformation
Study Protocol Type Term Accession Number	NCIT:C16493	OBI:0000658	OBI:0000392	OBI:0200000
Study Protocol Type Term Source REF	NCIT	OBI	OBI	OBI
Study Protocol Description				
Study Protocol URI	""	""	""	""
Study Protocol Version				
Study Protocol Parameters Name	""	""	""	""
Study Protocol Parameters Name Term Accession Number	""	""	""	""
Study Protocol Parameters Name Term Source REF	""	""	""	""
Study Protocol Components Name	""	""	""	""
Study Protocol Components Type	""	""	""	""
Study Protocol Components Type Term Accession Number	""	""	""	""
Study Protocol Components Type Term Source REF	""	""	""	""
STUDY CONTACTS
Study Person Last Name	Steiger	Smerdon	Cook	Cook
Study Person First Name	Nathan J.	Jason E.	Edward R.	Benjamin I.
Study Person Mid Initials				
Study Person Email	nsteiger@ldeo.columbia.edu	""	""	""
Study Person Phone				
Study Person Fax				
Study Person Address				
Study Person Affiliation	Lamont-Doherty Earth Observatory of Columbia University, Palisades, NY 10964, USA	Lamont-Doherty Earth Observatory of Columbia University, Palisades, NY 10964, USA	Lamont-Doherty Earth Observatory of Columbia University, Palisades, NY 10964, USA	NASA Goddard Institute for Space Studies, New York, NY 10025, USA
Study Person Roles				
Study Person Roles Term Accession Number				
Study Person Roles Term Source REF				
Comment[Study Person ORCID]				
Comment[Funder]				
Comment[FundRef ID]				
Comment[Funder Term Source REF]				
Comment[Grant Identifier]				
