# Supplementary material for: A reconstruction of global hydroclimate and dynamical variables over the Common Era
Source: Sci Data. 2018 May 22;5:180086. doi: 10.1038/sdata.2018.86 (PMC5963340; doi:10.1038/sdata.2018.86)
Supplement: Supplementary file 1 [file sdata201886-isa1.zip › s_study_Steiger.txt]

Source Name	Material Type	Term Source REF	Term Accession Number	Characteristics[geographical location]	Term Source REF	Term Accession Number	Characteristics[environment type]	Term Source REF	Term Accession Number	Characteristics[organism part]	Term Source REF	Term Accession Number	Protocol REF	Sample Name	Factor Value[climate proxy]
PAGES2k Consortium	publication	IAO	IAO:0000311	Earth (Planet)	OMIT	OMIT:0018724	lake sediment	ENVO	ENVO:00000546				Proxy data	PAGES2K_lake sediment	lake sediment
PAGES2k Consortium	publication	IAO	IAO:0000311	Earth (Planet)	OMIT	OMIT:0018724	speleothem	ENVO	ENVO:00000327				Proxy data	PAGES2K_speleothem	speleothem
PAGES2k Consortium	publication	IAO	IAO:0000311	Earth (Planet)	OMIT	OMIT:0018724	glacial ice	ENVO	ENVO:03000004				Proxy data	PAGES2K_glacial ice	glacial ice
PAGES2k Consortium	publication	IAO	IAO:0000311	Earth (Planet)	OMIT	OMIT:0018724	borehole	ENVO	ENVO:00002226				Proxy data	PAGES2K_borehole	borehole
PAGES2k Consortium	publication	IAO	IAO:0000311	Earth (Planet)	OMIT	OMIT:0018724	marine sediment	ENVO	ENVO:03000033				Proxy data	PAGES2K_marine sediment	marine sediment
PAGES2k Consortium	publication	IAO	IAO:0000311	Earth (Planet)	OMIT	OMIT:0018724	coral reef	ENVO	ENVO:00000150				Proxy data	PAGES2K_coral reef	coral reef
PAGES2k Consortium	publication	IAO	IAO:0000311	Earth (Planet)	OMIT	OMIT:0018724	marine sponge reef	ENVO	ENVO:01000161				Proxy data	PAGES2K_marine sponge reef	marine sponge reef
PAGES2k Consortium	publication	IAO	IAO:0000311	Earth (Planet)	OMIT	OMIT:0018724				tree growth ring	PO	PO:0004514	Proxy data	PAGES2K_tree-ring collection	tree growth ring
Breitenmoser et al	publication	IAO	IAO:0000311	Earth (Planet)	OMIT	OMIT:0018724				tree growth ring	PO	PO:0004514	Proxy data	Breitenmoser_tree-ring width collection	tree growth ring
NOAA NCEI World Data Center for Paleoclimatology archive	data set	IAO	IAO:0000100	Earth (Planet)	OMIT	OMIT:0018724	glacial ice	ENVO	ENVO:03000004				Proxy data	NOAA_Paleo_glacial ice	glacial ice
NOAA NCEI World Data Center for Paleoclimatology archive	data set	IAO	IAO:0000100	Earth (Planet)	OMIT	OMIT:0018724	coral reef	ENVO	ENVO:00000150				Proxy data	NOAA_Paleo_coral reef	coral reef
NOAA NCEI World Data Center for Paleoclimatology archive	data set	IAO	IAO:0000100	Earth (Planet)	OMIT	OMIT:0018724	speleothem	ENVO	ENVO:00000327				Proxy data	NOAA_Paleo_speleothem	speleothem
NOAA NCEI World Data Center for Paleoclimatology archive	data set	IAO	IAO:0000100	Earth (Planet)	OMIT	OMIT:0018724	lake sediment	ENVO	ENVO:00000546				Proxy data	NOAA_Paleo_lake sediment	lake sediment
