# Supplementary material for: A reconstruction of global hydroclimate and dynamical variables over the Common Era
Source: Sci Data. 2018 May 22;5:180086. doi: 10.1038/sdata.2018.86 (PMC5963340; doi:10.1038/sdata.2018.86)
Supplement: Supplementary file 1 [file sdata201886-isa1.zip › a_assay_Steiger.txt]

Sample Name	Protocol REF	Assay Name	Raw Data File	Comment[Data Repository]	Comment[Data Record Accession]	Comment[Data Record URI]	Protocol REF	Protocol REF	Derived Data File	Comment[Data Repository]	Comment[Data Record Accession]	Comment[Data Record URI]	Factor Value[climate proxy]
PAGES2K_lake sediment	Proxy system models	annual means PAGES2K_lake sediment	proxydata_aprmar_lmr_v0.2.0_pages2k_v2.mat	Zenodo	doi:10.5281/zenodo.1189006	https://doi.org/10.5281/zenodo.1189006	Data assimilation	Climate model data and reconstruction variables	da_hydro_AprMar_r.1-2000_d.05-Jan-2018.nc	Zenodo	doi:10.5281/zenodo.1154913	https://doi.org/10.5281/zenodo.1154913	lake sediment
PAGES2K_speleothem	Proxy system models	annual means PAGES2K_speleothem	proxydata_aprmar_lmr_v0.2.0_pages2k_v2.mat	Zenodo	doi:10.5281/zenodo.1189006	https://doi.org/10.5281/zenodo.1189006	Data assimilation	Climate model data and reconstruction variables	da_hydro_AprMar_r.1-2000_d.05-Jan-2018.nc	Zenodo	doi:10.5281/zenodo.1154913	https://doi.org/10.5281/zenodo.1154913	speleothem
PAGES2K_glacial ice	Proxy system models	annual means PAGES2K_glacial ice	proxydata_aprmar_lmr_v0.2.0_pages2k_v2.mat	Zenodo	doi:10.5281/zenodo.1189006	https://doi.org/10.5281/zenodo.1189006	Data assimilation	Climate model data and reconstruction variables	da_hydro_AprMar_r.1-2000_d.05-Jan-2018.nc	Zenodo	doi:10.5281/zenodo.1154913	https://doi.org/10.5281/zenodo.1154913	glacial ice
PAGES2K_borehole	Proxy system models	annual means PAGES2K_borehole	proxydata_aprmar_lmr_v0.2.0_pages2k_v2.mat	Zenodo	doi:10.5281/zenodo.1189006	https://doi.org/10.5281/zenodo.1189006	Data assimilation	Climate model data and reconstruction variables	da_hydro_AprMar_r.1-2000_d.05-Jan-2018.nc	Zenodo	doi:10.5281/zenodo.1154913	https://doi.org/10.5281/zenodo.1154913	borehole
PAGES2K_marine sediment	Proxy system models	annual means PAGES2K_marine sediment	proxydata_aprmar_lmr_v0.2.0_pages2k_v2.mat	Zenodo	doi:10.5281/zenodo.1189006	https://doi.org/10.5281/zenodo.1189006	Data assimilation	Climate model data and reconstruction variables	da_hydro_AprMar_r.1-2000_d.05-Jan-2018.nc	Zenodo	doi:10.5281/zenodo.1154913	https://doi.org/10.5281/zenodo.1154913	marine sediment
PAGES2K_coral reef	Proxy system models	annual means PAGES2K_coral reef	proxydata_aprmar_lmr_v0.2.0_pages2k_v2.mat	Zenodo	doi:10.5281/zenodo.1189006	https://doi.org/10.5281/zenodo.1189006	Data assimilation	Climate model data and reconstruction variables	da_hydro_AprMar_r.1-2000_d.05-Jan-2018.nc	Zenodo	doi:10.5281/zenodo.1154913	https://doi.org/10.5281/zenodo.1154913	coral reef
PAGES2K_marine sponge reef	Proxy system models	annual means PAGES2K_marine sponge reef	proxydata_aprmar_lmr_v0.2.0_pages2k_v2.mat	Zenodo	doi:10.5281/zenodo.1189006	https://doi.org/10.5281/zenodo.1189006	Data assimilation	Climate model data and reconstruction variables	da_hydro_AprMar_r.1-2000_d.05-Jan-2018.nc	Zenodo	doi:10.5281/zenodo.1154913	https://doi.org/10.5281/zenodo.1154913	marine sponge reef
PAGES2K_tree-ring collection	Proxy system models	annual means PAGES2K_tree-ring collection	proxydata_aprmar_lmr_v0.2.0_pages2k_v2.mat	Zenodo	doi:10.5281/zenodo.1189006	https://doi.org/10.5281/zenodo.1189006	Data assimilation	Climate model data and reconstruction variables	da_hydro_AprMar_r.1-2000_d.05-Jan-2018.nc	Zenodo	doi:10.5281/zenodo.1154913	https://doi.org/10.5281/zenodo.1154913	tree growth ring
Breitenmoser_tree-ring width collection	Proxy system models	annual means Breitenmoser_tree-ring width collection	proxydata_aprmar_lmr_v0.2.0_pages2k_v2.mat	Zenodo	doi:10.5281/zenodo.1189006	https://doi.org/10.5281/zenodo.1189006	Data assimilation	Climate model data and reconstruction variables	da_hydro_AprMar_r.1-2000_d.05-Jan-2018.nc	Zenodo	doi:10.5281/zenodo.1154913	https://doi.org/10.5281/zenodo.1154913	tree growth ring
NOAA_Paleo_glacial ice	Proxy system models	annual means NOAA_Paleo_glacial ice	proxydata_aprmar_lmr_v0.2.0_pages2k_v2.mat	Zenodo	doi:10.5281/zenodo.1189006	https://doi.org/10.5281/zenodo.1189006	Data assimilation	Climate model data and reconstruction variables	da_hydro_AprMar_r.1-2000_d.05-Jan-2018.nc	Zenodo	doi:10.5281/zenodo.1154913	https://doi.org/10.5281/zenodo.1154913	glacial ice
NOAA_Paleo_coral reef	Proxy system models	annual means NOAA_Paleo_coral reef	proxydata_aprmar_lmr_v0.2.0_pages2k_v2.mat	Zenodo	doi:10.5281/zenodo.1189006	https://doi.org/10.5281/zenodo.1189006	Data assimilation	Climate model data and reconstruction variables	da_hydro_AprMar_r.1-2000_d.05-Jan-2018.nc	Zenodo	doi:10.5281/zenodo.1154913	https://doi.org/10.5281/zenodo.1154913	coral reef
NOAA_Paleo_speleothem	Proxy system models	annual means NOAA_Paleo_speleothem	proxydata_aprmar_lmr_v0.2.0_pages2k_v2.mat	Zenodo	doi:10.5281/zenodo.1189006	https://doi.org/10.5281/zenodo.1189006	Data assimilation	Climate model data and reconstruction variables	da_hydro_AprMar_r.1-2000_d.05-Jan-2018.nc	Zenodo	doi:10.5281/zenodo.1154913	https://doi.org/10.5281/zenodo.1154913	speleothem
NOAA_Paleo_lake sediment	Proxy system models	annual means NOAA_Paleo_lake sediment	proxydata_aprmar_lmr_v0.2.0_pages2k_v2.mat	Zenodo	doi:10.5281/zenodo.1189006	https://doi.org/10.5281/zenodo.1189006	Data assimilation	Climate model data and reconstruction variables	da_hydro_AprMar_r.1-2000_d.05-Jan-2018.nc	Zenodo	doi:10.5281/zenodo.1154913	https://doi.org/10.5281/zenodo.1154913	lake sediment
PAGES2K_lake sediment	Proxy system models	austral season PAGES2K_lake sediment	proxydata_aprmar_lmr_v0.2.0_pages2k_v2.mat	Zenodo	doi:10.5281/zenodo.1189006	https://doi.org/10.5281/zenodo.1189006	Data assimilation	Climate model data and reconstruction variables	da_hydro_DecFeb_r.1-2000_d.05-Jan-2018.nc	Zenodo	doi:10.5281/zenodo.1154913	https://doi.org/10.5281/zenodo.1154913	lake sediment
PAGES2K_speleothem	Proxy system models	austral season PAGES2K_speleothem	proxydata_aprmar_lmr_v0.2.0_pages2k_v2.mat	Zenodo	doi:10.5281/zenodo.1189006	https://doi.org/10.5281/zenodo.1189006	Data assimilation	Climate model data and reconstruction variables	da_hydro_DecFeb_r.1-2000_d.05-Jan-2018.nc	Zenodo	doi:10.5281/zenodo.1154913	https://doi.org/10.5281/zenodo.1154913	speleothem
PAGES2K_glacial ice	Proxy system models	austral season PAGES2K_glacial ice	proxydata_aprmar_lmr_v0.2.0_pages2k_v2.mat	Zenodo	doi:10.5281/zenodo.1189006	https://doi.org/10.5281/zenodo.1189006	Data assimilation	Climate model data and reconstruction variables	da_hydro_DecFeb_r.1-2000_d.05-Jan-2018.nc	Zenodo	doi:10.5281/zenodo.1154913	https://doi.org/10.5281/zenodo.1154913	glacial ice
PAGES2K_borehole	Proxy system models	austral season PAGES2K_borehole	proxydata_aprmar_lmr_v0.2.0_pages2k_v2.mat	Zenodo	doi:10.5281/zenodo.1189006	https://doi.org/10.5281/zenodo.1189006	Data assimilation	Climate model data and reconstruction variables	da_hydro_DecFeb_r.1-2000_d.05-Jan-2018.nc	Zenodo	doi:10.5281/zenodo.1154913	https://doi.org/10.5281/zenodo.1154913	borehole
PAGES2K_marine sediment	Proxy system models	austral season PAGES2K_marine sediment	proxydata_aprmar_lmr_v0.2.0_pages2k_v2.mat	Zenodo	doi:10.5281/zenodo.1189006	https://doi.org/10.5281/zenodo.1189006	Data assimilation	Climate model data and reconstruction variables	da_hydro_DecFeb_r.1-2000_d.05-Jan-2018.nc	Zenodo	doi:10.5281/zenodo.1154913	https://doi.org/10.5281/zenodo.1154913	marine sediment
PAGES2K_coral reef	Proxy system models	austral season PAGES2K_coral reef	proxydata_aprmar_lmr_v0.2.0_pages2k_v2.mat	Zenodo	doi:10.5281/zenodo.1189006	https://doi.org/10.5281/zenodo.1189006	Data assimilation	Climate model data and reconstruction variables	da_hydro_DecFeb_r.1-2000_d.05-Jan-2018.nc	Zenodo	doi:10.5281/zenodo.1154913	https://doi.org/10.5281/zenodo.1154913	coral reef
PAGES2K_marine sponge reef	Proxy system models	austral season PAGES2K_marine sponge reef	proxydata_aprmar_lmr_v0.2.0_pages2k_v2.mat	Zenodo	doi:10.5281/zenodo.1189006	https://doi.org/10.5281/zenodo.1189006	Data assimilation	Climate model data and reconstruction variables	da_hydro_DecFeb_r.1-2000_d.05-Jan-2018.nc	Zenodo	doi:10.5281/zenodo.1154913	https://doi.org/10.5281/zenodo.1154913	marine sponge reef
PAGES2K_tree-ring collection	Proxy system models	austral season PAGES2K_tree-ring collection	proxydata_aprmar_lmr_v0.2.0_pages2k_v2.mat	Zenodo	doi:10.5281/zenodo.1189006	https://doi.org/10.5281/zenodo.1189006	Data assimilation	Climate model data and reconstruction variables	da_hydro_DecFeb_r.1-2000_d.05-Jan-2018.nc	Zenodo	doi:10.5281/zenodo.1154913	https://doi.org/10.5281/zenodo.1154913	tree growth ring
Breitenmoser_tree-ring width collection	Proxy system models	austral season Breitenmoser_tree-ring width collection	proxydata_aprmar_lmr_v0.2.0_pages2k_v2.mat	Zenodo	doi:10.5281/zenodo.1189006	https://doi.org/10.5281/zenodo.1189006	Data assimilation	Climate model data and reconstruction variables	da_hydro_DecFeb_r.1-2000_d.05-Jan-2018.nc	Zenodo	doi:10.5281/zenodo.1154913	https://doi.org/10.5281/zenodo.1154913	tree growth ring
NOAA_Paleo_glacial ice	Proxy system models	austral season NOAA_Paleo_glacial ice	proxydata_aprmar_lmr_v0.2.0_pages2k_v2.mat	Zenodo	doi:10.5281/zenodo.1189006	https://doi.org/10.5281/zenodo.1189006	Data assimilation	Climate model data and reconstruction variables	da_hydro_DecFeb_r.1-2000_d.05-Jan-2018.nc	Zenodo	doi:10.5281/zenodo.1154913	https://doi.org/10.5281/zenodo.1154913	glacial ice
NOAA_Paleo_coral reef	Proxy system models	austral season NOAA_Paleo_coral reef	proxydata_aprmar_lmr_v0.2.0_pages2k_v2.mat	Zenodo	doi:10.5281/zenodo.1189006	https://doi.org/10.5281/zenodo.1189006	Data assimilation	Climate model data and reconstruction variables	da_hydro_DecFeb_r.1-2000_d.05-Jan-2018.nc	Zenodo	doi:10.5281/zenodo.1154913	https://doi.org/10.5281/zenodo.1154913	coral reef
NOAA_Paleo_speleothem	Proxy system models	austral season NOAA_Paleo_speleothem	proxydata_aprmar_lmr_v0.2.0_pages2k_v2.mat	Zenodo	doi:10.5281/zenodo.1189006	https://doi.org/10.5281/zenodo.1189006	Data assimilation	Climate model data and reconstruction variables	da_hydro_DecFeb_r.1-2000_d.05-Jan-2018.nc	Zenodo	doi:10.5281/zenodo.1154913	https://doi.org/10.5281/zenodo.1154913	speleothem
NOAA_Paleo_lake sediment	Proxy system models	austral season NOAA_Paleo_lake sediment	proxydata_aprmar_lmr_v0.2.0_pages2k_v2.mat	Zenodo	doi:10.5281/zenodo.1189006	https://doi.org/10.5281/zenodo.1189006	Data assimilation	Climate model data and reconstruction variables	da_hydro_DecFeb_r.1-2000_d.05-Jan-2018.nc	Zenodo	doi:10.5281/zenodo.1154913	https://doi.org/10.5281/zenodo.1154913	lake sediment
PAGES2K_lake sediment	Proxy system models	boreal season PAGES2K_lake sediment	proxydata_aprmar_lmr_v0.2.0_pages2k_v2.mat	Zenodo	doi:10.5281/zenodo.1189006	https://doi.org/10.5281/zenodo.1189006	Data assimilation	Climate model data and reconstruction variables	da_hydro_JunAug_r.1-2000_d.05-Jan-2018.nc	Zenodo	doi:10.5281/zenodo.1154913	https://doi.org/10.5281/zenodo.1154913	lake sediment
PAGES2K_speleothem	Proxy system models	boreal season PAGES2K_speleothem	proxydata_aprmar_lmr_v0.2.0_pages2k_v2.mat	Zenodo	doi:10.5281/zenodo.1189006	https://doi.org/10.5281/zenodo.1189006	Data assimilation	Climate model data and reconstruction variables	da_hydro_JunAug_r.1-2000_d.05-Jan-2018.nc	Zenodo	doi:10.5281/zenodo.1154913	https://doi.org/10.5281/zenodo.1154913	speleothem
PAGES2K_glacial ice	Proxy system models	boreal season PAGES2K_glacial ice	proxydata_aprmar_lmr_v0.2.0_pages2k_v2.mat	Zenodo	doi:10.5281/zenodo.1189006	https://doi.org/10.5281/zenodo.1189006	Data assimilation	Climate model data and reconstruction variables	da_hydro_JunAug_r.1-2000_d.05-Jan-2018.nc	Zenodo	doi:10.5281/zenodo.1154913	https://doi.org/10.5281/zenodo.1154913	glacial ice
PAGES2K_borehole	Proxy system models	boreal season PAGES2K_borehole	proxydata_aprmar_lmr_v0.2.0_pages2k_v2.mat	Zenodo	doi:10.5281/zenodo.1189006	https://doi.org/10.5281/zenodo.1189006	Data assimilation	Climate model data and reconstruction variables	da_hydro_JunAug_r.1-2000_d.05-Jan-2018.nc	Zenodo	doi:10.5281/zenodo.1154913	https://doi.org/10.5281/zenodo.1154913	borehole
PAGES2K_marine sediment	Proxy system models	boreal season PAGES2K_marine sediment	proxydata_aprmar_lmr_v0.2.0_pages2k_v2.mat	Zenodo	doi:10.5281/zenodo.1189006	https://doi.org/10.5281/zenodo.1189006	Data assimilation	Climate model data and reconstruction variables	da_hydro_JunAug_r.1-2000_d.05-Jan-2018.nc	Zenodo	doi:10.5281/zenodo.1154913	https://doi.org/10.5281/zenodo.1154913	marine sediment
PAGES2K_coral reef	Proxy system models	boreal season PAGES2K_coral reef	proxydata_aprmar_lmr_v0.2.0_pages2k_v2.mat	Zenodo	doi:10.5281/zenodo.1189006	https://doi.org/10.5281/zenodo.1189006	Data assimilation	Climate model data and reconstruction variables	da_hydro_JunAug_r.1-2000_d.05-Jan-2018.nc	Zenodo	doi:10.5281/zenodo.1154913	https://doi.org/10.5281/zenodo.1154913	coral reef
PAGES2K_marine sponge reef	Proxy system models	boreal season PAGES2K_marine sponge reef	proxydata_aprmar_lmr_v0.2.0_pages2k_v2.mat	Zenodo	doi:10.5281/zenodo.1189006	https://doi.org/10.5281/zenodo.1189006	Data assimilation	Climate model data and reconstruction variables	da_hydro_JunAug_r.1-2000_d.05-Jan-2018.nc	Zenodo	doi:10.5281/zenodo.1154913	https://doi.org/10.5281/zenodo.1154913	marine sponge reef
PAGES2K_tree-ring collection	Proxy system models	boreal season PAGES2K_tree-ring collection	proxydata_aprmar_lmr_v0.2.0_pages2k_v2.mat	Zenodo	doi:10.5281/zenodo.1189006	https://doi.org/10.5281/zenodo.1189006	Data assimilation	Climate model data and reconstruction variables	da_hydro_JunAug_r.1-2000_d.05-Jan-2018.nc	Zenodo	doi:10.5281/zenodo.1154913	https://doi.org/10.5281/zenodo.1154913	tree growth ring
Breitenmoser_tree-ring width collection	Proxy system models	boreal season Breitenmoser_tree-ring width collection	proxydata_aprmar_lmr_v0.2.0_pages2k_v2.mat	Zenodo	doi:10.5281/zenodo.1189006	https://doi.org/10.5281/zenodo.1189006	Data assimilation	Climate model data and reconstruction variables	da_hydro_JunAug_r.1-2000_d.05-Jan-2018.nc	Zenodo	doi:10.5281/zenodo.1154913	https://doi.org/10.5281/zenodo.1154913	tree growth ring
NOAA_Paleo_glacial ice	Proxy system models	boreal season NOAA_Paleo_glacial ice	proxydata_aprmar_lmr_v0.2.0_pages2k_v2.mat	Zenodo	doi:10.5281/zenodo.1189006	https://doi.org/10.5281/zenodo.1189006	Data assimilation	Climate model data and reconstruction variables	da_hydro_JunAug_r.1-2000_d.05-Jan-2018.nc	Zenodo	doi:10.5281/zenodo.1154913	https://doi.org/10.5281/zenodo.1154913	glacial ice
NOAA_Paleo_coral reef	Proxy system models	boreal season NOAA_Paleo_coral reef	proxydata_aprmar_lmr_v0.2.0_pages2k_v2.mat	Zenodo	doi:10.5281/zenodo.1189006	https://doi.org/10.5281/zenodo.1189006	Data assimilation	Climate model data and reconstruction variables	da_hydro_JunAug_r.1-2000_d.05-Jan-2018.nc	Zenodo	doi:10.5281/zenodo.1154913	https://doi.org/10.5281/zenodo.1154913	coral reef
NOAA_Paleo_speleothem	Proxy system models	boreal season NOAA_Paleo_speleothem	proxydata_aprmar_lmr_v0.2.0_pages2k_v2.mat	Zenodo	doi:10.5281/zenodo.1189006	https://doi.org/10.5281/zenodo.1189006	Data assimilation	Climate model data and reconstruction variables	da_hydro_JunAug_r.1-2000_d.05-Jan-2018.nc	Zenodo	doi:10.5281/zenodo.1154913	https://doi.org/10.5281/zenodo.1154913	speleothem
NOAA_Paleo_lake sediment	Proxy system models	boreal season NOAA_Paleo_lake sediment	proxydata_aprmar_lmr_v0.2.0_pages2k_v2.mat	Zenodo	doi:10.5281/zenodo.1189006	https://doi.org/10.5281/zenodo.1189006	Data assimilation	Climate model data and reconstruction variables	da_hydro_JunAug_r.1-2000_d.05-Jan-2018.nc	Zenodo	doi:10.5281/zenodo.1154913	https://doi.org/10.5281/zenodo.1154913	lake sediment
